# Supplementary material for: Effect of an Intensive Lifestyle Intervention on Circulating Biomarkers of Atrial Fibrillation-Related Pathways among Adults with Metabolic Syndrome: Results from a Randomized Trial
Source: J Clin Med. 2024 Apr 7;13(7):2132. doi: 10.3390/jcm13072132 (PMC11012583; doi:10.3390/jcm13072132)
Supplement: Supplementary file 1 [file jcm-13-02132-s001.zip]

Archive with 1 entries (1 files):
- jcm-2897218-supplementary.pdf
